# Supplementary material for: A map of bat virus receptors derived from single-cell multiomics
Source: Sci Data. 2022 Jun 14;9:336. doi: 10.1038/s41597-022-01447-7 (PMC9195401; doi:10.1038/s41597-022-01447-7)
Supplement: Supplementary file 1 — Supplementary Table 1 [file 41597_2022_1447_MOESM1_ESM.xlsx]

## Sheet: Sheet1
Supplementary Table 1:Marker genes for each cell type.
p_val	avg_log2FC	pct.1	pct.2	p_val_adj	cluster	gene	organ
0	1.26501	0.776	0.579	0	Neuron 1	IGFBP5	Brain
0	0.748861	0.753	0.446	0	Neuron 1	CALB2	Brain
2.9799e-252	0.819129	0.285	0.544	5.9598e-249	Neuron 1	BDNF	Brain
2.49618e-212	1.07966	0.692	0.455	4.99236e-209	Neuron 1	ZNF385D	Brain
3.13092e-176	1.21107	0.612	0.476	6.26185e-173	Neuron 1	GCNT1	Brain
1.09351e-87	0.653306	0.618	0.513	2.18702e-84	Neuron 1	CNPY1	Brain
1.86619e-48	1.76041	0.557	0.514	3.73238e-45	Neuron 1	AKAP12	Brain
3.67344e-20	0.602708	0.461	0.547	7.34688e-17	Neuron 1	ZDBF2	Brain
4.7013e-17	0.598011	0.558	0.476	9.4026e-14	Neuron 1	SYNE2	Brain
0.0014742	0.642462	0.484	0.534	1	Neuron 1	EBF1	Brain
0	5.25467	0.997	0.543	0	Astrocyte 1	APOE	Brain
0	5.07791	0.98	0.326	0	Astrocyte 1	AGT	Brain
0	4.82551	0.947	0.368	0	Astrocyte 1	GJA1	Brain
0	4.58194	0.959	0.545	0	Astrocyte 1	SLC1A3	Brain
0	4.55894	0.955	0.625	0	Astrocyte 1	PLPP3	Brain
0	4.5503	0.957	0.55	0	Astrocyte 1	ATP1A2	Brain
0	4.23215	0.977	0.638	0	Astrocyte 1	SPARC	Brain
0	4.13923	0.941	0.597	0	Astrocyte 1	SLC1A2	Brain
0	4.12172	0.986	0.554	0	Astrocyte 1	SPARCL1	Brain
0	4.12001	0.87	0.349	0	Astrocyte 1	DIO2	Brain
0	2.45557	0.882	0.51	0	Microglial cell	KHDRBS2	Brain
0	2.42921	0.865	0.519	0	Microglial cell	MEF2C	Brain
0	2.39168	0.808	0.406	0	Microglial cell	ENC1	Brain
0	2.30453	0.8	0.357	0	Microglial cell	NPY1R	Brain
0	2.26315	0.947	0.407	0	Microglial cell	CELF2	Brain
0	2.24379	0.912	0.709	0	Microglial cell	R3HDM1	Brain
0	2.22749	0.883	0.435	0	Microglial cell	CABP1	Brain
0	2.16827	0.867	0.506	0	Microglial cell	KALRN	Brain
2.08934e-162	2.25105	0.289	0.538	4.17868e-159	Microglial cell	C1QC	Brain
8.08627e-68	2.43458	0.665	0.567	1.61725e-64	Microglial cell	LOC109457778	Brain
2.59917e-222	2.12435	0.831	0.458	5.19835e-219	Neuron 2	CDH13	Brain
6.00022e-202	2.07355	0.833	0.362	1.20004e-198	Neuron 2	GAD2	Brain
1.12637e-182	1.68746	0.902	0.614	2.25274e-179	Neuron 2	CHD5	Brain
2.84996e-159	2.40687	0.818	0.409	5.69992e-156	Neuron 2	SCG2	Brain
6.40985e-132	1.62342	0.817	0.572	1.28197e-128	Neuron 2	TMEM130	Brain
7.1527e-108	1.61639	0.768	0.463	1.43054e-104	Neuron 2	ROBO2	Brain
3.59042e-66	2.14988	0.638	0.396	7.18084e-63	Neuron 2	GRIK1	Brain
1.08101e-12	2.66979	0.353	0.488	2.16203e-09	Neuron 2	NPY	Brain
1.38742e-10	2.62427	0.559	0.483	2.77485e-07	Neuron 2	CXCL14	Brain
1.18765e-07	3.57348	0.54	0.528	0.000237531	Neuron 2	SST	Brain
5.92811e-255	3.77662	0.968	0.539	1.18562e-251	Astrocyte 2	LOC109450994	Brain
1.0965e-223	3.13181	0.943	0.379	2.19301e-220	Astrocyte 2	LOC109457143	Brain
3.54624e-223	3.31202	0.9	0.32	7.09248e-220	Astrocyte 2	RGS9	Brain
1.93075e-216	3.1123	0.905	0.324	3.8615e-213	Astrocyte 2	RYR3	Brain
2.59629e-213	2.76135	0.926	0.388	5.19257e-210	Astrocyte 2	PPP1R1B	Brain
1.40986e-195	2.97609	0.864	0.278	2.81971e-192	Astrocyte 2	GPR88	Brain
9.6319e-193	2.65453	0.943	0.528	1.92638e-189	Astrocyte 2	ANO3	Brain
3.87928e-167	2.71856	0.871	0.625	7.75856e-164	Astrocyte 2	ONECUT2	Brain
1.21427e-124	2.83387	0.816	0.518	2.42855e-121	Astrocyte 2	TAC1	Brain
7.68329e-102	3.572	0.79	0.617	1.53666e-98	Astrocyte 2	PENK	Brain
2.88095e-285	6.93076	0.998	0.565	5.76189e-282	Oligodendrocyte 1	PLP1	Brain
8.72827e-274	6.00884	0.987	0.552	1.74565e-270	Oligodendrocyte 1	APOD	Brain
3.06859e-246	4.04289	0.989	0.582	6.13717e-243	Oligodendrocyte 1	MBP	Brain
1.34832e-234	4.9464	0.936	0.41	2.69665e-231	Oligodendrocyte 1	ERMN	Brain
6.75243e-233	4.6998	0.96	0.601	1.35049e-229	Oligodendrocyte 1	MOBP	Brain
1.1333e-224	4.45991	0.94	0.573	2.26661e-221	Oligodendrocyte 1	KIF13B	Brain
8.94052e-224	4.01626	0.912	0.513	1.7881e-220	Oligodendrocyte 1	ANLN	Brain
5.52039e-207	4.30749	0.916	0.643	1.10408e-203	Oligodendrocyte 1	ENPP2	Brain
1.80609e-181	4.24409	0.901	0.616	3.61219e-178	Oligodendrocyte 1	PLEKHH1	Brain
4.00723e-167	4.60487	0.848	0.231	8.01445e-164	Oligodendrocyte 1	MAG	Brain
4.29328e-256	3.85138	0.917	0.282	8.58655e-253	Endothelial cell 1	LRRC38	Brain
3.2676e-217	3.89035	0.976	0.636	6.53519e-214	Endothelial cell 1	SLC6A1	Brain
7.84424e-211	3.52843	0.89	0.283	1.56885e-207	Endothelial cell 1	TFAP2B	Brain
2.42011e-151	2.62102	0.79	0.22	4.84022e-148	Endothelial cell 1	CHODL	Brain
7.35093e-126	2.33775	0.886	0.519	1.47019e-122	Endothelial cell 1	RORA	Brain
2.26442e-115	2.53174	0.874	0.513	4.52884e-112	Endothelial cell 1	LOC109437445	Brain
1.11122e-106	3.30439	0.776	0.226	2.22245e-103	Endothelial cell 1	KIT	Brain
1.19612e-106	2.56569	0.769	0.365	2.39224e-103	Endothelial cell 1	SORCS3	Brain
3.70512e-90	2.33852	0.831	0.724	7.41024e-87	Endothelial cell 1	PHACTR2	Brain
1.44251e-43	2.26476	0.7	0.607	2.88502e-40	Endothelial cell 1	TBC1D4	Brain
8.33646e-142	5.32513	0.951	0.096	1.66729e-138	Oligodendrocyte 2	GPR17	Brain
6.06113e-94	5.66503	1	0.651	1.21223e-90	Oligodendrocyte 2	VCAN	Brain
1.6712e-89	4.12446	0.847	0.178	3.3424e-86	Oligodendrocyte 2	PDGFRA	Brain
1.6022e-82	5.09804	0.958	0.58	3.20441e-79	Oligodendrocyte 2	BCAN	Brain
2.9054e-65	3.70582	0.944	0.349	5.81079e-62	Oligodendrocyte 2	LOC109444538	Brain
4.65276e-65	3.52726	0.868	0.234	9.30552e-62	Oligodendrocyte 2	COL9A2	Brain
2.88553e-57	3.75163	0.875	0.465	5.77105e-54	Oligodendrocyte 2	COL11A1	Brain
1.8247e-55	3.43247	0.833	0.193	3.64939e-52	Oligodendrocyte 2	PCDH15	Brain
7.52523e-44	3.24917	0.847	0.628	1.50505e-40	Oligodendrocyte 2	LRP4	Brain
2.79836e-37	3.17959	0.819	0.713	5.59673e-34	Oligodendrocyte 2	LUZP2	Brain
3.6515e-51	2.83445	0.882	0.209	7.303e-48	Oligodendrocyte 3	ZNF214	Brain
3.71492e-47	4.11167	0.941	0.559	7.42983e-44	Oligodendrocyte 3	LOC109450219	Brain
3.52695e-46	3.33902	0.906	0.385	7.05391e-43	Oligodendrocyte 3	CAPS	Brain
1.34783e-41	3.44908	0.906	0.383	2.69565e-38	Oligodendrocyte 3	EFEMP1	Brain
6.13041e-36	7.56502	0.941	0.705	1.22608e-32	Oligodendrocyte 3	TTR	Brain
5.57392e-34	3.22331	0.776	0.109	1.11478e-30	Oligodendrocyte 3	CFAP43	Brain
1.11974e-33	2.89138	0.824	0.468	2.23948e-30	Oligodendrocyte 3	KIAA2012	Brain
5.84548e-30	3.6147	0.859	0.591	1.1691e-26	Oligodendrocyte 3	SLC13A4	Brain
1.00949e-16	3.1154	0.729	0.462	2.01899e-13	Oligodendrocyte 3	CASC1	Brain
3.37408e-07	2.99437	0.6	0.195	0.000674816	Oligodendrocyte 3	CFAP54	Brain
1.22784e-48	5.09311	1	0.659	2.45569e-45	Oligodendrocyte 4	ARHGEF33	Brain
5.06456e-48	4.7956	1	0.406	1.01291e-44	Oligodendrocyte 4	CALB1	Brain
6.73943e-48	4.73122	1	0.461	1.34789e-44	Oligodendrocyte 4	RYR1	Brain
2.78052e-46	4.1866	0.986	0.487	5.56105e-43	Oligodendrocyte 4	LOC109443420	Brain
3.06592e-46	3.68379	1	0.668	6.13184e-43	Oligodendrocyte 4	PTPN2	Brain
8.3467e-46	4.5313	0.986	0.43	1.66934e-42	Oligodendrocyte 4	ITPR1	Brain
6.75005e-45	3.96908	0.986	0.575	1.35001e-41	Oligodendrocyte 4	SHANK2	Brain
2.03548e-40	4.16059	0.944	0.433	4.07095e-37	Oligodendrocyte 4	TTN	Brain
4.05563e-40	3.68061	0.944	0.543	8.11125e-37	Oligodendrocyte 4	TSPAN2	Brain
6.2457e-34	3.95218	0.931	0.505	1.24914e-30	Oligodendrocyte 4	SLC1A6	Brain
9.52958e-45	3.56751	0.802	0.262	1.90592e-41	Endothelial cell 2	RANBP3L	Brain
1.93632e-38	3.74992	0.767	0.253	3.87264e-35	Endothelial cell 2	LOC109451091	Brain
8.23081e-37	3.71107	0.849	0.501	1.64616e-33	Endothelial cell 2	FLT1	Brain
1.93423e-35	3.56653	0.756	0.118	3.86846e-32	Endothelial cell 2	ITGA1	Brain
3.50546e-24	4.11591	0.767	0.374	7.01091e-21	Endothelial cell 2	SLC7A11	Brain
3.56096e-24	4.37675	0.814	0.592	7.12193e-21	Endothelial cell 2	IGFBP7	Brain
8.20045e-18	3.85832	0.686	0.239	1.64009e-14	Endothelial cell 2	CTGF	Brain
2.44583e-11	3.64418	0.791	0.654	4.89166e-08	Endothelial cell 2	CLDN5	Brain
4.57987e-06	3.57524	0.674	0.563	0.00915974	Endothelial cell 2	SLC2A1	Brain
8.5312e-05	3.60573	0.512	0.076	0.170624	Endothelial cell 2	ANGPT2	Brain
0	3.23414	0.812	0.553	0	Endothelial cell 1	ADA	Heart
0	3.22495	0.793	0.526	0	Endothelial cell 1	ADGRF5	Heart
0	3.02735	0.686	0.389	0	Endothelial cell 1	F8	Heart
0	2.8696	0.705	0.454	0	Endothelial cell 1	LOC109444060	Heart
0	2.83451	0.707	0.399	0	Endothelial cell 1	SDPR	Heart
0	2.72018	0.91	0.565	0	Endothelial cell 1	TCF4	Heart
0	2.60158	0.775	0.334	0	Endothelial cell 1	KDR	Heart
1.20233e-297	2.71068	0.732	0.568	2.40467e-294	Endothelial cell 1	ADAMTS9	Heart
5.55389e-207	2.60577	0.612	0.464	1.11078e-203	Endothelial cell 1	MCF2L	Heart
4.54042e-07	2.54583	0.523	0.608	0.000908083	Endothelial cell 1	PIK3R3	Heart
0	4.74837	0.978	0.408	0	Myocardial cell	CMYA5	Heart
0	4.65654	0.996	0.668	0	Myocardial cell	NEBL	Heart
0	4.35515	0.969	0.459	0	Myocardial cell	RYR2	Heart
0	4.25071	0.957	0.57	0	Myocardial cell	LOC109451727	Heart
0	4.24681	0.999	0.808	0	Myocardial cell	TTN	Heart
0	3.80485	0.944	0.361	0	Myocardial cell	LOC109458301	Heart
0	3.79663	0.896	0.659	0	Myocardial cell	LOC109436018	Heart
0	3.72374	0.969	0.413	0	Myocardial cell	LOC109458302	Heart
0	3.61189	0.958	0.517	0	Myocardial cell	PDK4	Heart
0	3.57725	0.801	0.523	0	Myocardial cell	ART3	Heart
0	4.64754	0.918	0.57	0	Fibroblast	LOC109448017	Heart
0	4.49877	0.894	0.286	0	Fibroblast	ABCA9	Heart
0	4.39309	0.883	0.507	0	Fibroblast	ABCA6	Heart
0	4.09239	0.793	0.458	0	Fibroblast	C7	Heart
0	3.90275	0.789	0.457	0	Fibroblast	LOC109455581	Heart
0	3.84549	0.768	0.461	0	Fibroblast	DCN	Heart
0	3.69308	0.847	0.431	0	Fibroblast	SCN7A	Heart
0	3.64171	0.763	0.502	0	Fibroblast	LAMB1	Heart
0	3.4832	0.744	0.411	0	Fibroblast	C1S	Heart
8.61373e-296	3.55955	0.684	0.487	1.72275e-292	Fibroblast	LOC109461442	Heart
0	5.12705	0.957	0.499	0	Smooth muscle cell	ABCC9	Heart
0	4.51384	0.967	0.523	0	Smooth muscle cell	LOC109436986	Heart
0	4.44992	0.983	0.481	0	Smooth muscle cell	GUCY1B3	Heart
0	4.35153	0.874	0.641	0	Smooth muscle cell	MYO1B	Heart
8.89977e-258	3.40785	0.823	0.518	1.77995e-254	Smooth muscle cell	CALD1	Heart
3.48739e-228	3.52637	0.734	0.466	6.97478e-225	Smooth muscle cell	SLC4A8	Heart
1.48417e-135	3.87579	0.666	0.393	2.96834e-132	Smooth muscle cell	PDGFRB	Heart
1.65053e-112	3.9255	0.653	0.398	3.30106e-109	Smooth muscle cell	DCLK3	Heart
6.72325e-78	3.73346	0.635	0.585	1.34465e-74	Smooth muscle cell	NPY1R	Heart
1.67455e-25	3.34092	0.55	0.527	3.34911e-22	Smooth muscle cell	GUCY1A2	Heart
0	5.78969	0.9	0.364	0	Macrophage	ABCA10	Heart
2.57685e-301	5.05355	0.91	0.503	5.1537e-298	Macrophage	LOC109457778	Heart
1.02046e-251	4.63167	0.785	0.231	2.04092e-248	Macrophage	CD163	Heart
1.07874e-224	3.86108	0.83	0.373	2.15747e-221	Macrophage	LOC109439904	Heart
4.688e-222	3.68103	0.797	0.324	9.376e-219	Macrophage	CTSB	Heart
1.95985e-221	4.72195	0.773	0.286	3.9197e-218	Macrophage	MRC1	Heart
1.09562e-204	3.25594	0.754	0.391	2.19124e-201	Macrophage	C1QC	Heart
3.95585e-187	3.54254	0.77	0.477	7.91171e-184	Macrophage	TRPM2	Heart
3.07498e-144	3.31745	0.688	0.237	6.14997e-141	Macrophage	GPR65	Heart
2.47499e-52	3.12616	0.637	0.582	4.94997e-49	Macrophage	SLC11A1	Heart
0	4.85616	0.885	0.03	0	B cell	BUB1B	Heart
9.10854e-206	5.47418	0.901	0.177	1.82171e-202	B cell	CENPF	Heart
1.49064e-192	5.72273	0.923	0.409	2.98128e-189	B cell	CENPE	Heart
1.26455e-189	5.13254	0.838	0.106	2.52909e-186	B cell	ASPM	Heart
2.17609e-184	5.11163	0.89	0.383	4.35217e-181	B cell	DIAPH3	Heart
4.3918e-180	4.6688	0.874	0.222	8.7836e-177	B cell	SGO2	Heart
2.00119e-177	4.90572	0.912	0.599	4.00239e-174	B cell	MKI67	Heart
4.21696e-167	4.3077	0.819	0.245	8.43391e-164	B cell	PRC1	Heart
6.82729e-165	4.41916	0.866	0.403	1.36546e-161	B cell	KIF15	Heart
1.20901e-156	4.99941	0.866	0.358	2.41801e-153	B cell	TOP2A	Heart
1.03046e-214	4.39875	0.88	0.108	2.06092e-211	T cell	LOC109440198	Heart
8.36608e-142	4.72396	0.823	0.171	1.67322e-138	T cell	IL7R	Heart
8.39579e-110	3.08434	0.817	0.212	1.67916e-106	T cell	CD3E	Heart
8.21848e-63	4.62201	0.783	0.247	1.6437e-59	T cell	LOC109440245	Heart
7.97501e-62	3.7858	0.766	0.17	1.595e-58	T cell	DOCK2	Heart
1.34672e-56	2.5271	0.76	0.27	2.69343e-53	T cell	FYB	Heart
2.60544e-52	4.33841	0.789	0.406	5.21088e-49	T cell	GIMAP7	Heart
3.76655e-46	4.18074	0.777	0.474	7.53309e-43	T cell	GIMAP8	Heart
8.34547e-35	2.66891	0.674	0.255	1.66909e-31	T cell	LOC109439901	Heart
3.56653e-19	2.68893	0.6	0.253	7.13307e-16	T cell	GPR65	Heart
1.87777e-85	6.13127	0.89	0.093	3.75554e-82	Endothelial cell 2	MMRN1	Heart
2.75459e-58	5.92869	0.91	0.373	5.50919e-55	Endothelial cell 2	CCL21	Heart
2.97408e-48	3.58031	0.76	0.109	5.94816e-45	Endothelial cell 2	LYVE1	Heart
1.51492e-43	3.21646	0.72	0.069	3.02984e-40	Endothelial cell 2	RELN	Heart
3.13236e-43	3.64895	0.87	0.484	6.26473e-40	Endothelial cell 2	IGFBP7	Heart
6.76848e-34	3.2017	0.77	0.265	1.3537e-30	Endothelial cell 2	STAB1	Heart
2.69019e-33	3.78161	0.78	0.368	5.38038e-30	Endothelial cell 2	FLT4	Heart
3.30825e-32	3.47828	0.8	0.366	6.6165e-29	Endothelial cell 2	HMCN1	Heart
3.24317e-16	3.29703	0.65	0.241	6.48635e-13	Endothelial cell 2	IGF1	Heart
8.23739e-15	3.46138	0.67	0.471	1.64748e-11	Endothelial cell 2	PGBD5	Heart
0	2.46603	0.966	0.77	0	Kidney distal tubule epithelial cell	SLC12A1	Kidney
4.46934e-241	1.97323	0.932	0.678	8.93868e-238	Kidney distal tubule epithelial cell	UMOD	Kidney
1.03664e-170	1.11121	0.944	0.831	2.07328e-167	Kidney distal tubule epithelial cell	FXYD2	Kidney
2.1508e-121	0.968573	0.738	0.556	4.3016e-118	Kidney distal tubule epithelial cell	HRH2	Kidney
9.75176e-113	1.29555	0.86	0.686	1.95035e-109	Kidney distal tubule epithelial cell	SLC5A3	Kidney
6.28569e-105	0.978698	0.908	0.767	1.25714e-101	Kidney distal tubule epithelial cell	ATP1B1	Kidney
6.16928e-93	1.5318	0.667	0.41	1.23386e-89	Kidney distal tubule epithelial cell	SIM1	Kidney
2.2764e-92	1.62204	0.754	0.643	4.5528e-89	Kidney distal tubule epithelial cell	SLC4A7	Kidney
2.00479e-82	1.16181	0.745	0.56	4.00958e-79	Kidney distal tubule epithelial cell	EGF	Kidney
3.95953e-41	0.957796	0.808	0.685	7.91906e-38	Kidney distal tubule epithelial cell	LOC109459475	Kidney
0	2.8836	0.789	0.589	0	Kidney proximal straight tubule epithelial cell	LRP2	Kidney
0	2.72594	0.692	0.489	0	Kidney proximal straight tubule epithelial cell	LOC109450219	Kidney
0	2.54787	0.727	0.425	0	Kidney proximal straight tubule epithelial cell	LOC109439559	Kidney
0	2.38058	0.703	0.455	0	Kidney proximal straight tubule epithelial cell	GPCPD1	Kidney
1.04462e-278	2.38861	0.779	0.662	2.08925e-275	Kidney proximal straight tubule epithelial cell	PCK1	Kidney
1.28133e-256	2.76861	0.698	0.602	2.56265e-253	Kidney proximal straight tubule epithelial cell	CUBN	Kidney
2.53094e-231	2.71162	0.723	0.698	5.06187e-228	Kidney proximal straight tubule epithelial cell	LOC109458172	Kidney
7.18932e-205	2.23343	0.711	0.615	1.43786e-201	Kidney proximal straight tubule epithelial cell	LOC109439791	Kidney
4.44947e-172	2.03846	0.687	0.58	8.89895e-169	Kidney proximal straight tubule epithelial cell	RAPGEF2	Kidney
1.4077e-91	2.05748	0.587	0.538	2.8154e-88	Kidney proximal straight tubule epithelial cell	FOLH1B	Kidney
4.30618e-288	3.48028	0.832	0.481	8.61236e-285	Kidney collecting duct epithelial cell (principal cell)	CTNNAL1	Kidney
7.62e-257	2.98416	0.866	0.479	1.524e-253	Kidney collecting duct epithelial cell (principal cell)	AQP2	Kidney
6.33241e-233	3.31773	0.814	0.515	1.26648e-229	Kidney collecting duct epithelial cell (principal cell)	LOC109433686	Kidney
3.43058e-210	2.45733	0.72	0.359	6.86116e-207	Kidney collecting duct epithelial cell (principal cell)	KCNQ3	Kidney
8.62437e-107	2.4731	0.71	0.559	1.72487e-103	Kidney collecting duct epithelial cell (principal cell)	HSD11B2	Kidney
2.12311e-95	2.2874	0.776	0.648	4.24622e-92	Kidney collecting duct epithelial cell (principal cell)	SUPT20H	Kidney
5.60401e-61	2.54327	0.585	0.395	1.1208e-57	Kidney collecting duct epithelial cell (principal cell)	ASCL4	Kidney
2.57935e-57	2.74277	0.649	0.487	5.15869e-54	Kidney collecting duct epithelial cell (principal cell)	TBC1D1	Kidney
2.08698e-30	2.39235	0.567	0.439	4.17397e-27	Kidney collecting duct epithelial cell (principal cell)	RCAN1	Kidney
9.65103e-27	2.29457	0.513	0.316	1.93021e-23	Kidney collecting duct epithelial cell (principal cell)	IPCEF1	Kidney
8.51411e-190	4.20296	0.778	0.582	1.70282e-186	Myofibroblast	FMO2	Kidney
6.71367e-141	3.46755	0.725	0.544	1.34273e-137	Myofibroblast	CYR61	Kidney
1.19815e-134	3.36842	0.665	0.37	2.3963e-131	Myofibroblast	TAGLN	Kidney
3.84983e-125	3.60573	0.655	0.315	7.69966e-122	Myofibroblast	DCN	Kidney
1.54919e-102	3.08633	0.667	0.473	3.09838e-99	Myofibroblast	ABCC9	Kidney
3.78672e-91	3.79417	0.699	0.531	7.57343e-88	Myofibroblast	LOC109446802	Kidney
2.27092e-61	3.36354	0.622	0.497	4.54183e-58	Myofibroblast	FILIP1L	Kidney
2.27575e-57	3.67168	0.684	0.625	4.55149e-54	Myofibroblast	C7	Kidney
2.06604e-46	3.28579	0.626	0.548	4.13208e-43	Myofibroblast	LOC109456504	Kidney
4.90727e-14	3.17746	0.581	0.638	9.81454e-11	Myofibroblast	SCN7A	Kidney
5.16144e-128	1.40332	0.891	0.655	1.03229e-124	Mesangial cell	ATP5I	Kidney
1.46724e-123	1.60523	0.744	0.386	2.93449e-120	Mesangial cell	GCLM	Kidney
9.73402e-114	1.5319	0.785	0.454	1.9468e-110	Mesangial cell	LOC109455065	Kidney
1.33587e-111	1.52604	0.773	0.512	2.67173e-108	Mesangial cell	SELENOP	Kidney
4.23313e-104	1.42991	0.792	0.558	8.46626e-101	Mesangial cell	LOC109457234	Kidney
5.69229e-99	1.47349	0.709	0.403	1.13846e-95	Mesangial cell	USMG5	Kidney
8.69063e-97	1.69178	0.694	0.405	1.73813e-93	Mesangial cell	RPS27	Kidney
6.16073e-94	1.45397	0.663	0.33	1.23215e-90	Mesangial cell	LOC109437254	Kidney
1.19207e-71	1.35328	0.787	0.652	2.38414e-68	Mesangial cell	LOC109460575	Kidney
3.11792e-59	1.36147	0.6	0.313	6.23584e-56	Mesangial cell	ATP5J	Kidney
3.45459e-217	2.32437	0.73	0.389	6.90918e-214	Kidney collecting duct epithelial cell (intercalated cell)	ATP6V1C2	Kidney
3.71302e-169	1.56027	0.762	0.554	7.42605e-166	Kidney collecting duct epithelial cell (intercalated cell)	ADGRF5	Kidney
1.12433e-158	2.28936	0.622	0.247	2.24865e-155	Kidney collecting duct epithelial cell (intercalated cell)	ATP6V0A4	Kidney
3.48273e-153	1.75067	0.616	0.288	6.96546e-150	Kidney collecting duct epithelial cell (intercalated cell)	FGA	Kidney
5.5951e-119	2.558	0.735	0.471	1.11902e-115	Kidney collecting duct epithelial cell (intercalated cell)	SLC12A3	Kidney
2.79393e-99	1.88458	0.611	0.353	5.58787e-96	Kidney collecting duct epithelial cell (intercalated cell)	ENPEP	Kidney
1.91224e-89	2.01939	0.655	0.504	3.82447e-86	Kidney collecting duct epithelial cell (intercalated cell)	LOC109455800	Kidney
2.80856e-88	1.9173	0.792	0.684	5.61712e-85	Kidney collecting duct epithelial cell (intercalated cell)	SLC16A11	Kidney
1.46955e-57	1.56007	0.462	0.271	2.9391e-54	Kidney collecting duct epithelial cell (intercalated cell)	LOC109449507	Kidney
1.87486e-06	1.72925	0.498	0.502	0.00374971	Kidney collecting duct epithelial cell (intercalated cell)	SVOPL	Kidney
2.57715e-136	3.92253	0.818	0.496	5.1543e-133	Ureteric epithelial cell	CAPN13	Kidney
1.15926e-84	2.52586	0.762	0.624	2.31851e-81	Ureteric epithelial cell	LAMA3	Kidney
8.37594e-73	2.83086	0.792	0.521	1.67519e-69	Ureteric epithelial cell	SYTL2	Kidney
2.97124e-65	2.48114	0.689	0.472	5.94248e-62	Ureteric epithelial cell	ACSM3	Kidney
1.34512e-64	2.37574	0.59	0.174	2.69023e-61	Ureteric epithelial cell	NIPAL3	Kidney
1.76539e-64	2.92072	0.709	0.454	3.53078e-61	Ureteric epithelial cell	FRY	Kidney
5.01606e-49	2.49941	0.62	0.31	1.00321e-45	Ureteric epithelial cell	S100P	Kidney
1.15416e-26	2.40078	0.608	0.481	2.30831e-23	Ureteric epithelial cell	SYT8	Kidney
4.66962e-21	2.49833	0.582	0.485	9.33925e-18	Ureteric epithelial cell	LOC109455869	Kidney
5.32515e-05	2.22351	0.286	0.067	0.106503	Ureteric epithelial cell	MMP1	Kidney
1.59009e-104	3.01241	0.875	0.509	3.18019e-101	Endothelial cell	RGCC	Kidney
1.28858e-103	2.64303	0.898	0.527	2.57717e-100	Endothelial cell	LOC109447168	Kidney
5.87811e-93	2.62449	0.828	0.346	1.17562e-89	Endothelial cell	ADA	Kidney
2.10703e-92	3.69764	0.895	0.659	4.21407e-89	Endothelial cell	PLVAP	Kidney
7.96211e-72	2.86762	0.781	0.382	1.59242e-68	Endothelial cell	ADGRL4	Kidney
1.9176e-69	2.62609	0.793	0.496	3.83519e-66	Endothelial cell	LOC109448968	Kidney
5.00164e-68	3.30763	0.805	0.435	1.00033e-64	Endothelial cell	FLT1	Kidney
2.90294e-64	3.46106	0.82	0.582	5.80589e-61	Endothelial cell	PECAM1	Kidney
4.73463e-42	2.68976	0.738	0.591	9.46925e-39	Endothelial cell	LOC109451091	Kidney
9.41901e-38	2.58813	0.762	0.46	1.8838e-34	Endothelial cell	SYNE1	Kidney
6.3114e-67	2.43092	0.809	0.417	1.26228e-63	Macrophage	DOCK10	Kidney
6.05517e-60	4.39058	0.824	0.397	1.21103e-56	Macrophage	LOC109457778	Kidney
7.63561e-60	2.62169	0.798	0.336	1.52712e-56	Macrophage	CCDC88A	Kidney
8.57366e-60	3.29977	0.83	0.381	1.71473e-56	Macrophage	LOC109439904	Kidney
2.47555e-52	2.1394	0.702	0.223	4.9511e-49	Macrophage	ARHGAP22	Kidney
1.52612e-42	2.49918	0.777	0.56	3.05223e-39	Macrophage	ABCA9	Kidney
2.02522e-41	2.87101	0.734	0.371	4.05044e-38	Macrophage	CENPE	Kidney
1.48765e-39	2.79705	0.697	0.351	2.97529e-36	Macrophage	GPR65	Kidney
1.1945e-36	3.94019	0.713	0.353	2.389e-33	Macrophage	ABCA10	Kidney
1.42806e-08	2.30082	0.638	0.674	2.85612e-05	Macrophage	CD74	Kidney
0	1.41382	0.999	0.838	0	Hepatocyte	ARG1	Liver
0	1.16762	0.998	0.914	0	Hepatocyte	APOB	Liver
0	1.14825	0.85	0.682	0	Hepatocyte	LOC109450674	Liver
0	1.0982	0.892	0.648	0	Hepatocyte	ABCA6	Liver
0	1.016	0.946	0.727	0	Hepatocyte	FGA	Liver
5.61087e-298	1.13437	0.793	0.507	1.12217e-294	Hepatocyte	GADD45A	Liver
1.06992e-276	1.13881	0.856	0.683	2.13984e-273	Hepatocyte	SDS	Liver
8.91605e-236	1.07944	0.719	0.48	1.78321e-232	Hepatocyte	VNN1	Liver
1.08232e-217	1.12944	0.754	0.554	2.16464e-214	Hepatocyte	TEX15	Liver
4.41191e-14	1.05918	0.726	0.707	8.82382e-11	Hepatocyte	LOC109436400	Liver
0	4.5179	0.815	0.328	0	Kuffer cell	CD163	Liver
0	4.32146	0.875	0.588	0	Kuffer cell	NAIP	Liver
0	4.24691	0.831	0.486	0	Kuffer cell	TRPM2	Liver
0	3.89595	0.826	0.353	0	Kuffer cell	FNBP1	Liver
0	3.7941	0.748	0.372	0	Kuffer cell	NUGGC	Liver
0	3.62832	0.812	0.469	0	Kuffer cell	MRC1	Liver
0	3.12393	0.741	0.274	0	Kuffer cell	MYOF	Liver
4.82242e-287	2.897	0.736	0.373	9.64485e-284	Kuffer cell	ARAP2	Liver
9.78405e-268	3.10364	0.724	0.38	1.95681e-264	Kuffer cell	MYO9A	Liver
1.52911e-262	2.90283	0.704	0.354	3.05821e-259	Kuffer cell	MARCO	Liver
0	4.93672	0.847	0.461	0	Endothelial cell of hepatic sinusoid 1	LOC109447584	Liver
0	4.66709	0.871	0.425	0	Endothelial cell of hepatic sinusoid 1	SYNE1	Liver
0	4.57957	0.844	0.482	0	Endothelial cell of hepatic sinusoid 1	PIEZO2	Liver
0	4.36566	0.806	0.377	0	Endothelial cell of hepatic sinusoid 1	LOC109445811	Liver
0	4.32959	0.826	0.46	0	Endothelial cell of hepatic sinusoid 1	STAB1	Liver
0	4.09428	0.796	0.44	0	Endothelial cell of hepatic sinusoid 1	IL33	Liver
1.04088e-295	3.92151	0.845	0.523	2.08175e-292	Endothelial cell of hepatic sinusoid 1	TACC1	Liver
2.83925e-277	3.7414	0.781	0.394	5.67849e-274	Endothelial cell of hepatic sinusoid 1	FLT1	Liver
5.49575e-233	3.92758	0.771	0.461	1.09915e-229	Endothelial cell of hepatic sinusoid 1	LOC109438381	Liver
1.35779e-203	3.81635	0.746	0.511	2.71558e-200	Endothelial cell of hepatic sinusoid 1	IGFBP5	Liver
4.84552e-235	3.3343	0.866	0.51	9.69103e-232	T cell 1	GIMAP7	Liver
2.21775e-229	3.37031	0.841	0.323	4.43551e-226	T cell 1	LOC109440245	Liver
2.55153e-193	2.00734	0.75	0.22	5.10306e-190	T cell 1	LOC109439788	Liver
3.21023e-130	2.32314	0.835	0.504	6.42046e-127	T cell 1	SMCHD1	Liver
2.22853e-118	2.11381	0.736	0.54	4.45706e-115	T cell 1	STAT4	Liver
4.54049e-113	2.3161	0.713	0.289	9.08098e-110	T cell 1	DOCK2	Liver
1.20211e-105	2.02183	0.711	0.414	2.40423e-102	T cell 1	LOC109439901	Liver
5.91312e-97	2.98193	0.718	0.364	1.18262e-93	T cell 1	GIMAP8	Liver
4.68105e-93	3.01138	0.705	0.408	9.36209e-90	T cell 1	LOC109440198	Liver
2.65262e-66	2.19452	0.586	0.173	5.30523e-63	T cell 1	IL7R	Liver
8.3675e-274	3.50818	0.869	0.244	1.6735e-270	T cell 2	CENPE	Liver
1.98502e-230	3.0813	0.922	0.49	3.97005e-227	T cell 2	SMC4	Liver
5.17502e-228	2.80215	0.869	0.395	1.035e-224	T cell 2	SMC2	Liver
4.23348e-216	2.78944	0.843	0.495	8.46696e-213	T cell 2	TPX2	Liver
4.4662e-215	2.73759	0.818	0.35	8.9324e-212	T cell 2	MKI67	Liver
4.59457e-210	3.54096	0.8	0.213	9.18915e-207	T cell 2	CENPF	Liver
3.19761e-167	3.1367	0.807	0.428	6.39521e-164	T cell 2	DIAPH3	Liver
9.62356e-158	2.53248	0.834	0.559	1.92471e-154	T cell 2	HMGB2	Liver
2.84685e-157	2.97874	0.804	0.506	5.69369e-154	T cell 2	ATAD5	Liver
3.29751e-93	2.69453	0.728	0.571	6.59502e-90	T cell 2	KIF20B	Liver
1.47351e-196	5.16191	0.956	0.469	2.94701e-193	Endothelial cell of hepatic sinusoid 2	ADAMTS13	Liver
3.26723e-196	6.81406	0.965	0.534	6.53447e-193	Endothelial cell of hepatic sinusoid 2	HGF	Liver
5.1662e-186	5.57029	0.939	0.344	1.03324e-182	Endothelial cell of hepatic sinusoid 2	SYCP1	Liver
1.3706e-184	4.45803	0.985	0.57	2.7412e-181	Endothelial cell of hepatic sinusoid 2	SYNE2	Liver
8.08803e-182	5.07711	0.939	0.357	1.61761e-178	Endothelial cell of hepatic sinusoid 2	ABCC9	Liver
2.76515e-160	4.34494	0.892	0.454	5.53031e-157	Endothelial cell of hepatic sinusoid 2	HHIP	Liver
2.40325e-155	4.83364	0.88	0.186	4.8065e-152	Endothelial cell of hepatic sinusoid 2	LOC109446690	Liver
8.41814e-147	3.68439	0.889	0.484	1.68363e-143	Endothelial cell of hepatic sinusoid 2	NOSTRIN	Liver
3.19744e-130	3.85013	0.863	0.514	6.39489e-127	Endothelial cell of hepatic sinusoid 2	IGFBP3	Liver
2.84326e-120	3.87743	0.81	0.204	5.68652e-117	Endothelial cell of hepatic sinusoid 2	COL12A1	Liver
0	1.98184	0.964	0.797	0	Alveolar epithelial type 2 cell	LOC109456948	Lung
0	1.61634	0.986	0.893	0	Alveolar epithelial type 2 cell	SFTPB	Lung
3.45118e-226	2.09326	0.789	0.49	6.90237e-223	Alveolar epithelial type 2 cell	LRRK2	Lung
2.00439e-213	2.28794	0.812	0.503	4.00877e-210	Alveolar epithelial type 2 cell	HHIP	Lung
1.61388e-210	1.66537	0.775	0.522	3.22776e-207	Alveolar epithelial type 2 cell	FABP3	Lung
7.82952e-131	2.03971	0.839	0.638	1.5659e-127	Alveolar epithelial type 2 cell	LOC109439623	Lung
1.16686e-94	1.96584	0.626	0.37	2.33373e-91	Alveolar epithelial type 2 cell	CCDC141	Lung
2.09148e-72	1.61954	0.581	0.443	4.18297e-69	Alveolar epithelial type 2 cell	SLC26A4	Lung
1.09957e-38	1.82449	0.611	0.497	2.19914e-35	Alveolar epithelial type 2 cell	SQLE	Lung
3.03283e-38	1.88604	0.549	0.271	6.06566e-35	Alveolar epithelial type 2 cell	ANK3	Lung
8.7985e-252	4.33354	0.885	0.415	1.7597e-248	Club cell	LOC109444972	Lung
1.98494e-175	2.17893	0.973	0.783	3.96989e-172	Club cell	LOC109461180	Lung
7.08137e-168	2.47756	0.917	0.595	1.41627e-164	Club cell	TTLL6	Lung
1.24727e-128	3.01125	0.728	0.481	2.49454e-125	Club cell	PKD1L3	Lung
1.55674e-104	2.71094	0.75	0.492	3.11349e-101	Club cell	GPR155	Lung
3.75727e-98	3.24759	0.64	0.311	7.51454e-95	Club cell	LOC109435528	Lung
2.76817e-75	2.41361	0.75	0.56	5.53633e-72	Club cell	LOC109458031	Lung
3.86142e-52	1.9983	0.735	0.634	7.72285e-49	Club cell	FAM126A	Lung
1.72064e-10	1.9253	0.346	0.426	3.44129e-07	Club cell	SVOPL	Lung
1.03901e-07	2.08278	0.531	0.569	0.000207802	Club cell	SLC15A2	Lung
1.56402e-273	4.6979	0.941	0.501	3.12805e-270	Alveolar fibroblast	LOC109448017	Lung
3.27353e-223	3.60508	0.93	0.648	6.54706e-220	Alveolar fibroblast	MACF1	Lung
7.76656e-183	3.12815	0.906	0.597	1.55331e-179	Alveolar fibroblast	LOC109435550	Lung
4.08347e-179	4.13718	0.861	0.601	8.16693e-176	Alveolar fibroblast	ABCA6	Lung
1.17426e-177	4.29482	0.831	0.528	2.34853e-174	Alveolar fibroblast	SCN7A	Lung
6.72139e-156	4.11803	0.772	0.298	1.34428e-152	Alveolar fibroblast	ABCA9	Lung
2.04805e-118	3.95702	0.708	0.508	4.0961e-115	Alveolar fibroblast	LAMA2	Lung
1.97615e-100	3.23888	0.644	0.438	3.95229e-97	Alveolar fibroblast	HGF	Lung
2.92982e-16	3.2497	0.515	0.52	5.85965e-13	Alveolar fibroblast	PDGFRA	Lung
1.10517e-09	3.14005	0.487	0.488	2.21033e-06	Alveolar fibroblast	PREX2	Lung
8.12641e-181	2.90465	0.705	0.295	1.62528e-177	Alveolar macrophage	BIN2	Lung
6.24015e-146	3.53782	0.795	0.517	1.24803e-142	Alveolar macrophage	LOC109457778	Lung
2.75548e-93	3.04916	0.73	0.573	5.51097e-90	Alveolar macrophage	SLC11A1	Lung
5.63356e-88	3.02963	0.74	0.596	1.12671e-84	Alveolar macrophage	MRC1	Lung
1.73121e-84	2.75039	0.619	0.386	3.46241e-81	Alveolar macrophage	ABCG1	Lung
1.04071e-82	2.57458	0.653	0.399	2.08143e-79	Alveolar macrophage	MKNK1	Lung
1.45462e-81	2.53681	0.719	0.541	2.90924e-78	Alveolar macrophage	CD74	Lung
1.15517e-74	2.55702	0.614	0.388	2.31035e-71	Alveolar macrophage	SH3TC1	Lung
1.01591e-67	2.89662	0.71	0.6	2.03183e-64	Alveolar macrophage	GPCPD1	Lung
1.64721e-25	3.40996	0.6	0.526	3.29443e-22	Alveolar macrophage	LYZ	Lung
1.72683e-174	4.14645	0.902	0.519	3.45366e-171	Alveolar epithelial type 1 cell	RTKN2	Lung
2.13182e-128	3.02736	0.789	0.531	4.26364e-125	Alveolar epithelial type 1 cell	LOC109448639	Lung
2.38698e-114	2.88399	0.829	0.451	4.77397e-111	Alveolar epithelial type 1 cell	LAMA3	Lung
1.81063e-111	2.67967	0.831	0.408	3.62127e-108	Alveolar epithelial type 1 cell	PMP22	Lung
4.79509e-110	3.10372	0.839	0.569	9.59019e-107	Alveolar epithelial type 1 cell	HOPX	Lung
2.14353e-106	2.90954	0.783	0.405	4.28707e-103	Alveolar epithelial type 1 cell	VEGFA	Lung
2.78477e-106	2.75785	0.862	0.649	5.56955e-103	Alveolar epithelial type 1 cell	CTGF	Lung
2.86651e-105	2.9776	0.729	0.46	5.73301e-102	Alveolar epithelial type 1 cell	COL12A1	Lung
3.5389e-102	3.00626	0.835	0.596	7.0778e-99	Alveolar epithelial type 1 cell	CLIC5	Lung
1.05666e-87	2.77834	0.823	0.653	2.11331e-84	Alveolar epithelial type 1 cell	AGER	Lung
2.92836e-216	4.2981	0.958	0.639	5.85671e-213	Mesothelial cell	PRG4	Lung
9.98209e-170	4.18613	0.866	0.471	1.99642e-166	Mesothelial cell	MGP	Lung
2.70319e-153	4.47975	0.868	0.622	5.40638e-150	Mesothelial cell	IGFBP5	Lung
4.10324e-139	3.37912	0.813	0.451	8.20649e-136	Mesothelial cell	LOC109439433	Lung
1.33482e-116	3.01186	0.76	0.39	2.66965e-113	Mesothelial cell	DCN	Lung
1.66663e-101	3.11972	0.792	0.552	3.33327e-98	Mesothelial cell	EZR	Lung
3.8849e-96	3.75447	0.72	0.464	7.76981e-93	Mesothelial cell	LVRN	Lung
6.66332e-88	3.20223	0.735	0.571	1.33266e-84	Mesothelial cell	ACKR4	Lung
3.99849e-81	3.1179	0.771	0.645	7.99699e-78	Mesothelial cell	MSLN	Lung
1.80122e-62	3.10302	0.65	0.438	3.60244e-59	Mesothelial cell	SULF1	Lung
3.89593e-166	3.41802	0.776	0.138	7.79186e-163	Ciliated cell	DNAH9	Lung
1.01068e-121	3.42059	0.815	0.257	2.02136e-118	Ciliated cell	RSPH1	Lung
2.06486e-117	4.06475	0.808	0.281	4.12971e-114	Ciliated cell	CFAP43	Lung
6.5384e-98	4.24309	0.853	0.489	1.30768e-94	Ciliated cell	CASC1	Lung
2.37556e-93	3.38006	0.759	0.252	4.75113e-90	Ciliated cell	CCDC146	Lung
3.78574e-92	3.43751	0.808	0.419	7.57148e-89	Ciliated cell	CCDC17	Lung
3.80884e-84	4.26922	0.825	0.509	7.61767e-81	Ciliated cell	LOC109450219	Lung
4.6987e-59	3.55918	0.769	0.624	9.3974e-56	Ciliated cell	LRRIQ1	Lung
6.55845e-48	3.35775	0.643	0.213	1.31169e-44	Ciliated cell	CFAP44	Lung
1.02452e-47	3.3255	0.668	0.353	2.04904e-44	Ciliated cell	HYDIN	Lung
1.30163e-64	1.97482	0.718	0.373	2.60326e-61	Capillary type 1 cell	PDE4B	Lung
9.10545e-36	2.43943	0.684	0.405	1.82109e-32	Capillary type 1 cell	CALCRL	Lung
1.82195e-31	2.02082	0.564	0.301	3.64389e-28	Capillary type 1 cell	ANO2	Lung
4.09935e-29	1.974	0.718	0.564	8.19869e-26	Capillary type 1 cell	CLEC1A	Lung
6.4102e-23	2.19244	0.624	0.415	1.28204e-19	Capillary type 1 cell	LOC109439760	Lung
3.69432e-14	2.95173	0.556	0.387	7.38863e-11	Capillary type 1 cell	PECAM1	Lung
4.42152e-13	2.09564	0.517	0.299	8.84304e-10	Capillary type 1 cell	VWF	Lung
1.80278e-11	2.25474	0.615	0.522	3.60556e-08	Capillary type 1 cell	PTPRB	Lung
1.10386e-09	1.98612	0.671	0.532	2.20772e-06	Capillary type 1 cell	GIMAP8	Lung
2.04037e-05	2.03108	0.59	0.595	0.0408074	Capillary type 1 cell	IL7R	Lung
2.68942e-234	2.20079	0.724	0.521	5.37884e-231	B cell	MEF2C	Spleen
1.14623e-233	1.8263	0.677	0.515	2.29246e-230	B cell	TNFRSF13C	Spleen
2.16149e-229	2.00651	0.689	0.524	4.32297e-226	B cell	LOC109455541	Spleen
1.24504e-202	1.8482	0.718	0.531	2.49008e-199	B cell	CENPF	Spleen
2.62694e-147	1.97177	0.74	0.693	5.25387e-144	B cell	IGLL1	Spleen
1.05346e-139	2.20082	0.592	0.385	2.10693e-136	B cell	CENPE	Spleen
2.49777e-127	2.05208	0.592	0.374	4.99555e-124	B cell	MS4A1	Spleen
1.40891e-74	1.71166	0.698	0.711	2.81782e-71	B cell	LOC109439580	Spleen
1.246e-73	1.70889	0.569	0.418	2.49199e-70	B cell	TMEM154	Spleen
0.000650397	1.74579	0.525	0.621	1	B cell	LOC109455540	Spleen
0	3.77839	0.918	0.552	0	Natural killer cell/T cell	GIMAP8	Spleen
0	3.2642	0.79	0.475	0	Natural killer cell/T cell	IL7R	Spleen
0	3.11244	0.805	0.619	0	Natural killer cell/T cell	LOC109440245	Spleen
0	3.08473	0.808	0.62	0	Natural killer cell/T cell	LOC109440198	Spleen
3.07346e-297	2.36613	0.712	0.479	6.14692e-294	Natural killer cell/T cell	DPP4	Spleen
2.79245e-283	2.97398	0.765	0.571	5.58489e-280	Natural killer cell/T cell	GIMAP7	Spleen
3.75685e-219	2.29061	0.762	0.671	7.5137e-216	Natural killer cell/T cell	TNIK	Spleen
1.88917e-44	2.7209	0.606	0.696	3.77834e-41	Natural killer cell/T cell	CD3E	Spleen
3.33806e-14	2.10929	0.486	0.416	6.67612e-11	Natural killer cell/T cell	LOC109458335	Spleen
0.00322156	2.18619	0.438	0.353	1	Natural killer cell/T cell	CAMK4	Spleen
0	4.99089	0.9	0.447	0	Stromal cell	COCH	Spleen
0	3.7999	0.883	0.608	0	Stromal cell	ABCC9	Spleen
0	3.75401	0.859	0.619	0	Stromal cell	ARHGAP29	Spleen
0	3.5884	0.746	0.418	0	Stromal cell	LAMA2	Spleen
0	3.51514	0.831	0.412	0	Stromal cell	CALD1	Spleen
0	3.35744	0.711	0.331	0	Stromal cell	GDPD2	Spleen
0	3.23614	0.797	0.559	0	Stromal cell	SCN7A	Spleen
0	3.19662	0.857	0.483	0	Stromal cell	GUCY1B3	Spleen
4.29645e-189	3.54438	0.697	0.598	8.59289e-186	Stromal cell	TSHZ2	Spleen
1.09259e-116	3.39541	0.662	0.682	2.18518e-113	Stromal cell	NPNT	Spleen
0	4.43175	0.972	0.427	0	Macrophage	SNUPN	Spleen
0	3.73471	0.945	0.606	0	Macrophage	ITGAD	Spleen
0	3.30199	0.85	0.335	0	Macrophage	PKP4	Spleen
0	3.0897	0.808	0.492	0	Macrophage	SMYD4	Spleen
0	2.74459	0.807	0.529	0	Macrophage	CUNH1orf54	Spleen
0	2.74147	0.815	0.423	0	Macrophage	ITSN1	Spleen
5.93295e-222	2.67581	0.693	0.599	1.18659e-218	Macrophage	IDO1	Spleen
2.22641e-99	2.53545	0.598	0.495	4.45282e-96	Macrophage	P2RY13	Spleen
5.73722e-82	2.62097	0.575	0.471	1.14744e-78	Macrophage	CATSPERB	Spleen
1.24486e-38	2.74016	0.538	0.449	2.48973e-35	Macrophage	SLC4A4	Spleen
2.41173e-261	3.30218	0.823	0.582	4.82345e-258	Classical monocyte	LOC109457778	Spleen
4.84419e-148	1.93996	0.624	0.258	9.68838e-145	Classical monocyte	SLC1A3	Spleen
1.91244e-141	3.64898	0.707	0.565	3.82487e-138	Classical monocyte	ABCA10	Spleen
2.4914e-132	2.33625	0.63	0.343	4.9828e-129	Classical monocyte	IL1B	Spleen
3.53251e-127	3.21893	0.668	0.469	7.06502e-124	Classical monocyte	CD163	Spleen
2.63528e-125	2.35437	0.715	0.421	5.27055e-122	Classical monocyte	LOC109439620	Spleen
1.10492e-91	2.07023	0.656	0.39	2.20985e-88	Classical monocyte	CRYBG3	Spleen
1.0709e-87	2.29218	0.6	0.358	2.14179e-84	Classical monocyte	MRC1	Spleen
6.89349e-81	2.38081	0.619	0.42	1.3787e-77	Classical monocyte	LOC109439904	Spleen
1.75501e-17	1.97582	0.587	0.579	3.51002e-14	Classical monocyte	GPCPD1	Spleen
4.69715e-166	4.10999	0.867	0.298	9.39429e-163	Endothelial cell 1	LOC109452905	Spleen
1.11898e-115	4.26249	0.857	0.26	2.23796e-112	Endothelial cell 1	HMCN1	Spleen
2.58976e-104	4.3459	0.874	0.683	5.17952e-101	Endothelial cell 1	CXCL13	Spleen
2.09561e-95	3.41409	0.833	0.405	4.19122e-92	Endothelial cell 1	LIMA1	Spleen
4.30547e-92	4.57766	0.823	0.413	8.61095e-89	Endothelial cell 1	FZD4	Spleen
6.50781e-92	3.38007	0.833	0.326	1.30156e-88	Endothelial cell 1	MAP1LC3A	Spleen
3.68981e-77	3.39196	0.782	0.496	7.37961e-74	Endothelial cell 1	SLC7A11	Spleen
4.99358e-67	3.5881	0.751	0.389	9.98716e-64	Endothelial cell 1	C7	Spleen
3.79213e-66	3.49902	0.788	0.589	7.58427e-63	Endothelial cell 1	IGFBP3	Spleen
4.96605e-45	4.57409	0.751	0.609	9.93211e-42	Endothelial cell 1	CCL21	Spleen
4.10191e-130	3.58433	0.887	0.299	8.20381e-127	Endothelial cell 2	LOC109459516	Spleen
5.01014e-126	2.83353	0.863	0.297	1.00203e-122	Endothelial cell 2	LOC109436494	Spleen
4.05318e-120	3.10189	0.806	0.292	8.10635e-117	Endothelial cell 2	ANO3	Spleen
2.34204e-105	4.00286	0.838	0.17	4.68409e-102	Endothelial cell 2	ADGRF5	Spleen
3.65901e-102	3.51421	0.856	0.436	7.31803e-99	Endothelial cell 2	LOC109459508	Spleen
1.35539e-66	3.23171	0.775	0.348	2.71079e-63	Endothelial cell 2	LOC109459499	Spleen
1.83597e-41	3.61345	0.683	0.398	3.67193e-38	Endothelial cell 2	AKAP12	Spleen
2.16391e-41	4.5508	0.725	0.385	4.32782e-38	Endothelial cell 2	PRG4	Spleen
4.43601e-17	2.82086	0.62	0.57	8.87201e-14	Endothelial cell 2	LOC109451727	Spleen
6.17335e-07	3.26575	0.391	0.185	0.00123467	Endothelial cell 2	IGFBP5	Spleen
3.13427e-84	3.31046	0.857	0.15	6.26855e-81	Endothelial cell 3	ADAMTS9	Spleen
3.97599e-79	4.93657	0.896	0.266	7.95198e-76	Endothelial cell 3	LOC109449550	Spleen
5.66274e-78	4.70657	0.838	0.101	1.13255e-74	Endothelial cell 3	KDR	Spleen
4.5869e-69	4.84252	0.864	0.358	9.1738e-66	Endothelial cell 3	CTGF	Spleen
1.72741e-68	5.05809	0.89	0.446	3.45482e-65	Endothelial cell 3	CD36	Spleen
4.91502e-57	4.70524	0.825	0.458	9.83004e-54	Endothelial cell 3	VWF	Spleen
4.96688e-57	3.74364	0.89	0.574	9.93376e-54	Endothelial cell 3	LIFR	Spleen
1.13358e-42	3.63454	0.747	0.183	2.26716e-39	Endothelial cell 3	CLDN5	Spleen
1.04521e-39	3.46756	0.675	0.074	2.09043e-36	Endothelial cell 3	GPIHBP1	Spleen
6.84899e-27	3.60915	0.74	0.641	1.3698e-23	Endothelial cell 3	LOC109438381	Spleen
3.02449e-123	1.55592	0.524	0.266	4.53674e-120	Gastric mucosa cell	PLCB4	Stomach
6.13666e-108	1.30791	0.624	0.452	9.205e-105	Gastric mucosa cell	MIPOL1	Stomach
6.27813e-85	1.65359	0.471	0.284	9.41719e-82	Gastric mucosa cell	ESRRG	Stomach
2.88353e-84	1.3345	0.708	0.561	4.32529e-81	Gastric mucosa cell	LOC109459502	Stomach
1.12806e-66	2.01377	0.682	0.573	1.6921e-63	Gastric mucosa cell	HRH2	Stomach
1.77204e-63	1.47943	0.737	0.676	2.65806e-60	Gastric mucosa cell	DZIP1L	Stomach
6.68188e-58	1.90139	0.662	0.572	1.00228e-54	Gastric mucosa cell	MUC6	Stomach
7.31624e-45	2.18396	0.528	0.442	1.09744e-41	Gastric mucosa cell	CHIA	Stomach
1.16441e-38	1.99357	0.645	0.565	1.74662e-35	Gastric mucosa cell	FAM13A	Stomach
7.03875e-16	1.4956	0.419	0.319	1.05581e-12	Gastric mucosa cell	CLIC6	Stomach
0	3.56589	0.885	0.586	0	Stomach epithelial cell	SYTL2	Stomach
0	3.33911	0.849	0.604	0	Stomach epithelial cell	FER1L6	Stomach
9.5373e-252	3.45535	0.827	0.68	1.43059e-248	Stomach epithelial cell	RHBDL2	Stomach
2.23581e-239	3.40952	0.772	0.616	3.35371e-236	Stomach epithelial cell	PTPRR	Stomach
3.37259e-222	2.8643	0.759	0.521	5.05889e-219	Stomach epithelial cell	CA6	Stomach
2.22854e-148	4.06912	0.693	0.452	3.34282e-145	Stomach epithelial cell	GKN2	Stomach
1.12286e-138	4.04415	0.707	0.458	1.68429e-135	Stomach epithelial cell	GKN1	Stomach
2.38839e-114	3.22831	0.724	0.616	3.58258e-111	Stomach epithelial cell	LOC109460699	Stomach
9.99653e-57	3.22999	0.56	0.28	1.49948e-53	Stomach epithelial cell	SAMD9	Stomach
1.72864e-37	3.52489	0.545	0.343	2.59296e-34	Stomach epithelial cell	TFF1	Stomach
2.57407e-227	5.58174	0.882	0.691	3.8611e-224	Proliferating cell	MKI67	Stomach
1.04424e-212	4.82409	0.824	0.326	1.56636e-209	Proliferating cell	KIF20B	Stomach
1.3252e-202	4.51583	0.864	0.705	1.9878e-199	Proliferating cell	DIAPH3	Stomach
1.09289e-189	4.44916	0.857	0.497	1.63933e-186	Proliferating cell	CENPF	Stomach
3.38537e-182	4.80442	0.76	0.135	5.07805e-179	Proliferating cell	TOP2A	Stomach
9.08537e-180	3.67753	0.818	0.648	1.36281e-176	Proliferating cell	SGO1	Stomach
3.39303e-169	3.50815	0.819	0.715	5.08955e-166	Proliferating cell	HJURP	Stomach
1.38836e-129	4.05805	0.785	0.692	2.08254e-126	Proliferating cell	KIF14	Stomach
9.61941e-127	3.69826	0.755	0.552	1.44291e-123	Proliferating cell	ASPM	Stomach
3.68539e-28	3.45498	0.502	0.051	5.52809e-25	Proliferating cell	KIF15	Stomach
3.47293e-138	4.91853	0.94	0.658	5.20939e-135	Macrophage	GIMAP7	Stomach
3.81476e-138	4.79005	0.929	0.547	5.72214e-135	Macrophage	LOC109440198	Stomach
1.55515e-94	2.32077	0.85	0.658	2.33273e-91	Macrophage	LOC109439620	Stomach
4.23006e-89	2.88463	0.861	0.703	6.34509e-86	Macrophage	FYB	Stomach
1.23992e-80	2.85743	0.757	0.262	1.85988e-77	Macrophage	NIN	Stomach
1.48529e-55	2.46896	0.712	0.364	2.22794e-52	Macrophage	LEF1	Stomach
1.80519e-42	2.47226	0.801	0.705	2.70778e-39	Macrophage	TNIK	Stomach
3.44515e-29	3.4958	0.652	0.393	5.16773e-26	Macrophage	GIMAP8	Stomach
1.29088e-27	3.54076	0.689	0.662	1.93632e-24	Macrophage	DOCK2	Stomach
1.59795e-17	1.85527	0.644	0.572	2.39693e-14	Macrophage	SMAP2	Stomach
7.15896e-122	6.02436	0.841	0.148	1.07384e-118	Smooth muscle cell	NEXN	Stomach
1.19186e-113	6.3665	0.919	0.609	1.78779e-110	Smooth muscle cell	TPM2	Stomach
2.80454e-106	4.62245	0.805	0.299	4.20681e-103	Smooth muscle cell	MYOM1	Stomach
8.24746e-90	5.51092	0.882	0.69	1.23712e-86	Smooth muscle cell	LOC109451727	Stomach
2.53251e-89	5.74658	0.829	0.395	3.79876e-86	Smooth muscle cell	MYH11	Stomach
4.00252e-87	4.57856	0.793	0.474	6.00379e-84	Smooth muscle cell	MTCL1	Stomach
1.8281e-86	4.62951	0.85	0.493	2.74216e-83	Smooth muscle cell	SVIL	Stomach
9.62084e-76	5.0848	0.805	0.61	1.44313e-72	Smooth muscle cell	MYLK	Stomach
2.54942e-43	4.08247	0.74	0.674	3.82413e-40	Smooth muscle cell	PDE5A	Stomach
5.66664e-07	4.16082	0.504	0.339	0.000849995	Smooth muscle cell	FLNA	Stomach
1.0387e-67	3.93235	0.769	0.246	1.55805e-64	Stromal cell	CALD1	Stomach
7.94161e-66	4.74086	0.738	0.429	1.19124e-62	Stromal cell	LOC109448017	Stomach
4.58424e-52	3.94921	0.729	0.552	6.87636e-49	Stromal cell	ABCA9	Stomach
5.68476e-51	3.5755	0.804	0.683	8.52714e-48	Stromal cell	LAMB1	Stomach
1.22012e-49	3.31894	0.716	0.43	1.83018e-46	Stromal cell	EPB41L2	Stomach
4.34712e-44	3.97996	0.689	0.464	6.52068e-41	Stromal cell	HMCN1	Stomach
5.76977e-44	4.03702	0.671	0.397	8.65466e-41	Stromal cell	CCDC102B	Stomach
2.20096e-41	3.62517	0.733	0.63	3.30144e-38	Stromal cell	COL6A1	Stomach
1.73959e-30	2.97601	0.6	0.347	2.60939e-27	Stromal cell	COL6A5	Stomach
9.83439e-16	3.27968	0.618	0.672	1.47516e-12	Stromal cell	LSP1	Stomach
4.88795e-65	4.90756	0.819	0.288	7.33192e-62	Neuron	RIMS2	Stomach
9.56805e-56	3.60243	0.797	0.284	1.43521e-52	Neuron	HDC	Stomach
3.36802e-54	5.56227	0.841	0.524	5.05204e-51	Neuron	CHGA	Stomach
1.68012e-53	4.64229	0.848	0.441	2.52019e-50	Neuron	MAP1B	Stomach
1.41439e-43	3.551	0.819	0.32	2.12158e-40	Neuron	NUCB2	Stomach
6.97031e-36	2.88119	0.746	0.374	1.04555e-32	Neuron	CCDC175	Stomach
1.14253e-30	3.26338	0.717	0.459	1.7138e-27	Neuron	PROX1	Stomach
4.37556e-15	3.66328	0.652	0.521	6.56334e-12	Neuron	ST18	Stomach
7.4788e-12	2.88534	0.507	0.117	1.12182e-08	Neuron	RFX6	Stomach
0.000664647	2.86188	0.333	0.423	0.99697	Neuron	CACNA1A	Stomach
3.05986e-55	4.74989	0.843	0.439	4.58979e-52	Untyped	BMX	Stomach
3.27061e-52	4.97092	0.835	0.318	4.90592e-49	Untyped	LRMP	Stomach
6.55378e-48	4.17674	0.772	0.355	9.83067e-45	Untyped	PSTPIP2	Stomach
7.08978e-38	3.99715	0.677	0.181	1.06347e-34	Untyped	CFAP65	Stomach
1.38461e-34	4.60208	0.787	0.712	2.07691e-31	Untyped	SH2D6	Stomach
1.5635e-32	4.06341	0.701	0.338	2.34525e-29	Untyped	PLCG2	Stomach
4.23502e-21	2.57584	0.559	0.166	6.35254e-18	Untyped	DOCK8	Stomach
1.89672e-20	2.80702	0.693	0.619	2.84508e-17	Untyped	EPS8	Stomach
2.51379e-14	2.48934	0.638	0.413	3.77069e-11	Untyped	STRBP	Stomach
3.27288e-07	2.95814	0.654	0.711	0.000490932	Untyped	FYB	Stomach
3.75624e-41	6.67855	0.955	0.258	5.63436e-38	Fibroblast	PRG4	Stomach
4.63992e-33	2.89471	0.776	0.054	6.95989e-30	Fibroblast	TFPI2	Stomach
2.79206e-29	2.95117	0.881	0.638	4.18809e-26	Fibroblast	TSHZ2	Stomach
2.92103e-28	5.27588	0.881	0.589	4.38154e-25	Fibroblast	LVRN	Stomach
5.27172e-27	3.50439	0.881	0.556	7.90758e-24	Fibroblast	FILIP1	Stomach
6.23206e-25	2.71584	0.851	0.28	9.34809e-22	Fibroblast	KIAA1551	Stomach
1.38925e-23	4.16034	0.776	0.218	2.08387e-20	Fibroblast	PKHD1L1	Stomach
5.26791e-13	2.56549	0.746	0.559	7.90186e-10	Fibroblast	CLIC5	Stomach
6.11157e-12	2.62516	0.672	0.279	9.16735e-09	Fibroblast	NIN	Stomach
8.38526e-11	3.59946	0.716	0.603	1.25779e-07	Fibroblast	CCDC80	Stomach
