# Supplementary material for: A map of bat virus receptors derived from single-cell multiomics
Source: Sci Data. 2022 Jun 14;9:336. doi: 10.1038/s41597-022-01447-7 (PMC9195401; doi:10.1038/s41597-022-01447-7)
Supplement: Supplementary file 3 — Supplementary Table 2 [file 41597_2022_1447_MOESM3_ESM.xlsx]

## Sheet: Virus receptor list
Supplementary Table 2: Bat-related virus information.
Gene_abbre_name	Gene_full_name	Virus_name	Virus_type	Virus_Family	Host
ITGB8	integrin subunit beta 8	Human alphaherpesvirus 1	dsDNA	Herpesviridae	Homo sapiens (Human)
ITGB1	integrin subunit beta 1	Equid alphaherpesvirus 1	dsDNA	Herpesviridae	Equus caballus (Horse)
ITGA4	integrin subunit alpha 4	Equid alphaherpesvirus 1	dsDNA	Herpesviridae	Equus caballus (Horse)
IDE	insulin degrading enzyme	Human alphaherpesvirus 3	dsDNA	Herpesviridae	Homo sapiens (Human)
ANPEP	alanyl aminopeptidase, membrane	Human betaherpesvirus 5	dsDNA	Herpesviridae	Homo sapiens (Human)
CD86	CD86 molecule	Human mastadenovirus B	dsDNA	Adenoviridae	Homo sapiens (Human)
CXADR	CXADR, Ig-like cell adhesion molecule	Human mastadenovirus A	dsDNA	Adenoviridae	Homo sapiens (Human)
ITGA6	integrin subunit alpha 6	Human papillomavirus type 16	dsDNA	Papillomaviridae	Homo sapiens (Human)
CD151	CD151 molecule (Raph blood group)	Human papillomavirus type 16	dsDNA	Papillomaviridae	Homo sapiens (Human)
F11R	F11 receptor	Human rotavirus strain WA	dsRNA	Reoviridae	Homo sapiens (Human)
RTN4R	reticulon 4 receptor	Mammalian orthoreovirus	dsRNA	Reoviridae	Homo sapiens (Human)
HSPA8	heat shock protein family A (Hsp70) member 8	Simian rotavirus A strain RRV	dsRNA	Reoviridae	Homo sapiens (Human)
SLC10A1	solute carrier family 10 member 1	Hepatitis B virus	Retro-transcribing	Hepadnaviridae	Pan troglodytes (Chimpanzee)
CXCR4	C-X-C motif chemokine receptor 4	Feline immunodeficiency virus	Retro-transcribing	Retroviridae	Felis catus (Cat)
SLC1A5	solute carrier family 1 member 5	Baboon endogenous virus strain M7	Retro-transcribing	Retroviridae	Homo sapiens (Human)
XPR1	xenotropic and polytropic retrovirus receptor 1	Xenotropic murine leukemia virus	Retro-transcribing	Retroviridae	Homo sapiens (Human)
SLC20A2	solute carrier family 20 member 2	Gibbon ape leukemia virus	Retro-transcribing	Retroviridae	Homo sapiens (Human)
AP3D1	adaptor related protein complex 3 delta 1 subunit	Bovine leukemia virus	Retro-transcribing	Retroviridae	Bos taurus (Bovine)
TFRC	transferrin receptor	Feline panleukopenia virus	ssDNA	Parvoviridae	Felis catus (Cat)
ITGA5	integrin subunit alpha 5	Human parvovirus B19	ssDNA	Parvoviridae	Homo sapiens (Human)
RPSA	ribosomal protein SA	Adeno-associated virus - 2	ssDNA	Parvoviridae	Homo sapiens (Human)
KIAA0319L	KIAA0319 like	Adeno-associated virus - 2	ssDNA	Parvoviridae	Homo sapiens (Human)
LDLR	low density lipoprotein receptor	Hepacivirus C	ssRNA	Flaviviridae	Homo sapiens (Human)
CD81	CD81 molecule	Hepacivirus C	ssRNA	Flaviviridae	Homo sapiens (Human)
SCARB1	scavenger receptor class B member 1	Hepacivirus C	ssRNA	Flaviviridae	Homo sapiens (Human)
TYRO3	TYRO3 protein tyrosine kinase	Dengue virus	ssRNA	Flaviviridae	Homo sapiens (Human)
ACE2	angiotensin I converting enzyme 2	SARS coronavirus	ssRNA	Coronaviridae	Homo sapiens (Human)
DPP4	dipeptidyl peptidase 4	Middle East respiratory syndrome-related coronavirus	ssRNA	Coronaviridae	Homo sapiens (Human)
EFNB2	ephrin B2	Hendra henipavirus	ssRNA	Paramyxoviridae	Homo sapiens (Human)
NPC1	NPC intracellular cholesterol transporter 1	Ebola virus	ssRNA	Filoviridae	Homo sapiens (Human)
NCAM1	neural cell adhesion molecule 1	Rabies lyssavirus	ssRNA	Rhabdoviridae	Homo sapiens (Human)
ANXA5	annexin A5	Influenza A virus	ssRNA	Orthomyxoviridae	Homo sapiens (Human)
LAMP1	lysosomal associated membrane protein 1	Lassa mammarenavirus	ssRNA	Arenaviridae	Homo sapiens (Human)
CD55	CD55 molecule (Cromer blood group)	Echovirus E6	ssRNA	Picornaviridae	Homo sapiens (Human)
VCAM1	vascular cell adhesion molecule 1	Encephalomyocarditis virus	ssRNA	Picornaviridae	Homo sapiens (Human)
SCARB2	scavenger receptor class B member 2	Coxsackievirus A16	ssRNA	Picornaviridae	Homo sapiens (Human)
CD163	CD163 molecule	Porcine reproductive and respiratory syndrome virus	ssRNA	Arteriviridae	Sus scrofa (Pig)
CCR5	chemokine receptor 5	Human immunodeficiency virus	Retro-transcribing	Retroviridae	Homo sapiens (Human)
CLEC4G	C-type lectin domain family 4, member G	Japanese encephalitis virus	ssRNA	Flaviviridae	Homo sapiens (Human)
MERTK	MER Proto-Oncogene, Tyrosine Kinase	Marburg marburgvirus	ssRNA	Asfarviridae	Sus scrofa (Pig)
AXL	AXL receptor tyrosine kinase	Lassa mammarenavirus	ssRNA	Arenaviridae	Homo sapiens (Human)
CACNA1C	Calcium Voltage-Gated Channel Subunit Alpha1 C	Influenza A virus	ssRNA	Orthomyxoviridae	Homo sapiens (Human)
CD74	CD74 molecule	Influenza A virus	ssRNA	Orthomyxoviridae	Homo sapiens (Human)
